# Supplementary material for: Benefits and challenges of adding BKM120 to a BI-3406 plus trametinib combination therapy
Source: BMC Cancer. 2026 Jul 3;26:812. doi: 10.1186/s12885-026-16409-0 (PMC13332599; doi:10.1186/s12885-026-16409-0)
Supplement: Supplementary file 1 — Supplementary Material 1: Additional files Fig. S1-S8. [file 12885_2026_16409_MOESM1_ESM.zip]

Archive with 9 entries (8 files):
- 12885_2026_16409_MOESM1_ESM/12885_2026_16409_MOESM1_ESM.pdf
- 12885_2026_16409_MOESM1_ESM/12885_2026_16409_MOESM2_ESM.pdf
- 12885_2026_16409_MOESM1_ESM/12885_2026_16409_MOESM3_ESM.pdf
- 12885_2026_16409_MOESM1_ESM/12885_2026_16409_MOESM4_ESM.pdf
- 12885_2026_16409_MOESM1_ESM/12885_2026_16409_MOESM5_ESM.pdf
- 12885_2026_16409_MOESM1_ESM/12885_2026_16409_MOESM6_ESM.pdf
- 12885_2026_16409_MOESM1_ESM/12885_2026_16409_MOESM7_ESM.pdf
- 12885_2026_16409_MOESM1_ESM/12885_2026_16409_MOESM8_ESM.pdf
- 12885_2026_16409_MOESM1_ESM/
