# Supplementary material for: Benefits and challenges of adding BKM120 to a BI-3406 plus trametinib combination therapy
Source: BMC Cancer. 2026 Jul 3;26:812. doi: 10.1186/s12885-026-16409-0 (PMC13332599; doi:10.1186/s12885-026-16409-0)
Supplement: Supplementary file 2 — Supplementary Material 2. [file 12885_2026_16409_MOESM2_ESM.xlsx]

## Sheet: Fig. 1A Viability 2D
Viability [% of control] BI+T	Viability [% of control] BI+T+BKM
44.1322	36.8569
39.2364	16.0441
40.5627	11.9338
28.7026	9.12052
50.2517	39.5807

## Sheet: Fig. 1B Viability 3D
Viability [% of control] BI+T	Viability [% of control] BI+T+BKM
39.8937	2.18202
23.1847	10.9689
27.6736	8.94784
18.7984	9.02853
23.3987	8.20583

## Sheet: Fig. S2A fluorescence 2D
fluoresence [%control] BI+T	fluoresence [%control] BI+T+BKM
775.472	810.274
480.734	655.046
313.462	508.333
239.231	290
354.667	294

## Sheet: Fig. S2B fluorescence 3D 
fluoresence [%control] BI+T	fluoresence [%control] BI+T+BKM
543.919	1077.61
419.249	996.714
326.946	865.269
321.61	658.051
336.478	354.717

## Sheet: Fig. 2A Survivalrate female 
Day of Death	BI+T+BKM (0 = survival, 1 = death)	BI+T (0 = survival, 1 = death)
36	0
36	0
36	0
33	1
36	0
36	0
36	0
36	0
36	0
36	0
36	0
36	0
36	0
36		0
36		0
36		0
36		0
36		0
36		0
18		1
36		0
36		0
36		0
36		0
36		0
36		0

## Sheet: Fig. 2B Survivalrate male
Day of Death	BI+T+BKM (0 = survival, 1 = death)	BI+T (0 = survival, 1 = death)
36	0
31	1
36	0
36	0
36	0
35	1
33	1
36	0
24	1
28	1
10	1
36	0
36	0
36		0
36		0
36		0
36		0
36		0
26		1
36		0
36		0
36		0
22		1
17		1
29		1
26		1
31		1
36		0
36		0

## Sheet: Fig. 2C tumor weight female 
tumor weight [g] lung metastasis BI+T+BKM	tumor weight [g] lung metastasis BI+T
98	70
153	593
54	132
262	182
334	183
437	194
85	193
112	218
279	320
295	52
152	285
462	517

## Sheet: Fig. 2D tumor weight male
tumor weight [g] BI+T+BKM	tumor weight [g] BI+T
461	325
551	265
76	262
441	390
75	267
92	589
99	468
	735
	542
	502

## Sheet: Fig. 2E lung metastasis female
status of metastasis	BI+T	BI+T+BKM
no lung metastasis	12	9
lung metastasis	0	4

## Sheet: Fig. 2D lung metastasis male
status of metastasis	BI+T	BI+T+BKM
no lung metastasis	8	6
lung metastasis	8	6

[truncated: 28 more sheets: Fig. 3A BrdU+ cells females, Fig. 3B BrdU+ cells males, Fig. 3C ddCt Cdkn2a females, Fig. 3D ddCt Cdkn2a males, Fig. 3E CD8+ cells females , Fig. 3F CD8+ cells males, Fig. 3G PDL1+ cells females , Fig. 3H PDL1+ cells males, Fig. 4A lymphocytes females , Fig. 4B lymphocytes males, Fig. 4C erythrocytes female , Fig. 4D erythrocytes males, Fig. 5A Δ body weight females, Fig. 5B Δ body weight males, Fig. 5C burrowing females , Fig. 5D burrowing males, Fig. 5E nesting females , Fig. 5F nesting males, Fig. 6A AST females , Fig. 6B AST males …]
